# Supplementary material for: Evaluation and identification of advanced inter-specific derivatives from crosses of Cicer arietinum with C. reticulatum and C. echinospermum for agro-morphological, quality traits and disease resistance
Source: Front Plant Sci. 2024 Sep 27;15:1461280. doi: 10.3389/fpls.2024.1461280 (PMC11466825; doi:10.3389/fpls.2024.1461280)
Supplement: Supplementary file 3 [file Table3.xlsx]

## Sheet: Sheet1
Weather data from October to April (2021-22 and 2022-23)
Days	Maximum Temperature at Ludhiana (2022-23)	Maximum Temperature at Ludhiana (2021-22)	Minimum Temperature at Ludhiana (2022-23)	Minimum Temperature at Ludhiana (2021-22)
1	31	28.6	17	15.6
2	29.4	28	18	18.7
3	30	29	15	18.4
4	29	28.2	15.8	12.5
5	28.6	28.2	19.2	11.5
6	30.4	28.4	19	12.4
7	30.2	28.2	19.6	11.8
8	26.6	28.6	15.6	11.6
9	28.4	28.4	15.5	12.6
10	26.4	28	15.8	11.8
11	27.4	28.8	12.2	12.2
12	26.8	28	11.2	10.6
13	27.2	27.4	9.4	10.6
14	24.6	27.6	14.4	10.4
15	25.6	26	13.8	9.8
16	24.6	26	11.2	9
17	24.6	26	11.6	8.4
18	26	25	9	8.4
19	26	25	9.4	8.6
20	26	25	11	8.4
21	26	26	9.2	8.6
22	25.6	26.2	8	7.6
23	26	26	7.6	8
24	26	27	7.6	8.4
25	27.8	27	8.6	10
26	25	25.2	9	9.2
27	25.2	26	8	9.2
28	25.2	24.6	7.8	9.6
29	26	25.2	8	8.6
30	25	24.4	8.5	9
31	24	21	8.8	9.4
32	25.4	20	9.6	12.4
33	24	27	9.6	9
34	23.8	27.8	7.4	11.5
35	23.2	24.4	7.2	12
36	23.2	22.6	8.2	11.4
37	23	23.2	9	8.2
38	24.2	23.4	7.5	9
39	25.2	23	8.5	7.5
40	24.4	22.8	9.6	7.6
41	25.2	23.4	9.6	6.2
42	24.6	22.8	8.8	5.8
43	24.4	21.4	8.8	7
44	21.6	21.4	6.6	6.4
45	22.6	19.8	5.8	4.6
46	22.6	14	6.4	5.4
47	21.6	13	6	7.4
48	21	15.4	5.6	6.4
49	19.6	17.4	6.2	2.2
50	15	19.6	9.4	2
51	17	20	10.5	4.4
52	14	20.4	8.4	4.8
53	13	23	7	3.4
54	13	20.8	5.4	6.4
55	10	21.2	5.4	5.4
56	15.4	15.4	6.4	6
57	15	19.6	6.2	4.8
58	17.4	20.2	6	5
59	15	18.8	6.4	4.6
60	21.2	19.2	9.8	4
61	18	19.2	7.6	4.8
62	17.6	20	5.4	3.8
63	16.4	19.6	6	12
64	10.2	20	5	6
65	11.8	15.4	5.8	11.6
66	13	14.2	5.4	11.6
67	9.8	17.6	5.4	12.5
68	14.4	16.4	6	11.4
69	13.4	19	6.4	13.6
70	12	14	7	9.6
71	12.4	15	8	9
72	13	14.8	9	8.4
73	18	19	6.2	8.6
74	19	13.4	10	10
75	16	13	9	8.6
76	16.8	11.6	2	7.6
77	17.6	12.4	2.2	8.6
78	17.2	12.8	0.8	9.4
79	18	12.2	2	6.8
80	20	14.8	8.4	6.6
81	16.8	14	9.4	10.6
82	20	17.2	5.6	8.6
83	20.4	14.4	6.2	9.6
84	23.4	12.8	6.6	11.2
85	16.8	12.6	7	10
86	17.6	13	13	6.8
87	17	15.2	9.6	8.6
88	18.8	16.4	5	5.8
89	21.8	17.6	5.8	4.4
90	16	19.2	6.6	5
91	19.6	19.2	13	6.4
92	19.4	20.6	9.8	5.4
93	20.6	16.8	6.8	9.4
94	21.4	19	7.4	6
95	22.4	12.2	7.4	11.2
96	23.2	16	9.4	9
97	23.2	17.4	9	5.5
98	25.2	18.6	10	7.5
99	22	21	9.2	9
100	21.5	21.5	7	8.2
101	21.8	20.8	8.8	11.4
102	24.4	20.2	15.2	7.4
103	23	19.8	11	5.8
104	20.6	21.4	6.6	5.5
105	19.8	23.2	5.4	6.2
106	22.8	24.4	7.4	7.4
107	25	23.8	9.2	8.4
108	28.4	23.2	10.6	7
109	27	23.8	12.4	7.6
110	28.6	24	13.2	8.4
111	28	23	13	9.2
112	27.4	22.6	15.8	8.6
113	29.6	24	13.2	7.2
114	27	23.4	10.8	11
115	26.2	23	10.5	15.4
116	27	24.2	10.6	10.6
117	27.6	24.2	10.5	10
118	27.8	16.6	12.4	12
119	28.8	21.2	13.6	8.2
120	23	21.8	13.4	7.6
121	26.4	24.4	14.4	9.8
122	28	25.4	14	10.2
123	26.4	21.2	16.2	14.8
124	27.2	23.4	12.2	10.2
125	27	25	13	10.6
126	28.4	26.6	12.6	13.2
127	28.4	28	12.4	15.2
128	28	28.2	14.4	12.6
129	28.6	27.2	14	12.8
130	28.6	27.2	14.4	13.6
131	30.6	28.2	14.5	13.6
132	29.5	29.8	14.7	12.7
133	29.6	30.8	15.6	15.4
134	30	32.4	15.2	16.2
135	31	31.6	16.4	18
136	32	32	17.2	19
137	24.2	33	16.4	17
138	21.4	33.2	15.4	23.4
139	27	34.4	14.2	22
140	21.8	36.2	16	19.5
141	25.8	33.4	12.4	19.2
142	27	32.6	15.4	17.4
143	27	33.4	14.2	17
144	24.6	32.6	16	21
145	25	32.4	15	16.6
146	25.6	32.8	14	16.4
147	26.4	35	13.8	16.6
148	27.8	37.8	14	17.4
149	29.6	36.2	15.5	17.4
150	30	37.2	18.6	17.6
151	30.2	35	17.4	18
152	26.4	35.4	16.8	16.6
153	26.6	38	13.4	16
154	20.8	38	14.5	19
155	27.6	37.2	15.4	18.2
156	29.2	37.4	14.4	16.6
157	29.6	37.6	15	16.4
158	30.6	39.4	15	18.6
159	32	40.4	13.4	19
160	33.2	41	14.4	20
161	33.8	40.4	15	20
162	35	41.8	17.4	20
163	36	39.4	19.4	23.2
164	37	39.2	19.4	25
165	38	40.4	19.4	22
166	39.8	37.4	19.2	20.6
167	40	38.2	23	19.8
168	40.4	39	20.6	20.8
169	39	40	23.4	19
170	34.8	41	20	23.4
